# Supplementary material for: Prevalence of sleep apnea in children and adolescents in Colombia according to the national health registry 2017–2021
Source: PLoS One. 2022 Aug 31;17(8):e0273324. doi: 10.1371/journal.pone.0273324 (PMC9432726; doi:10.1371/journal.pone.0273324)
Supplement: S1 Data — (XLSX) [file pone.0273324.s001.xlsx]

## Sheet: Hoja1
Department of residency								Department of attention
Principal diagnosis.Level of diagnosis	G473 - SLEEP APNEA							Principal diagnosis.Level of diagnosis	G473 - SLEEP APNEA
Type of diagnosis: principal	2 - CONFIRMADO NUEVO							Type of diagnosis: principal	2 - CONFIRMADO NUEVO
Age	Less than 18 years							Age	Less than 18 years
Number of cases								Number of cases	Etiquetas de columna
	2017	2018	2019	2020	2021	Total			2017	2018	2019	2020	2021	Total
05 - Antioquia	23	23	38	36	33	153		05 - Antioquia	23	30	38	39	33	163
08 - Atlántico	4	5	12	6	11	38		08 - Atlántico	7	8	15	11	11	52
-1 - NO DEFINIDO	79	119	490	293	145	1126		-1 - NO DEFINIDO	32	71	113	117	108	441
11 - Bogotá, D.C.	318	434	716	384	340	2192		11 - Bogotá, D.C.	345	464	981	523	366	2679
13 - Bolívar		6	9	10	15	40		13 - Bolívar	2	7	10	11	13	43
15 - Boyacá	12	14	21	19	14	80		15 - Boyacá	21	16	25	26	13	101
17 - Caldas	19	37	35	16	21	128		17 - Caldas	17	38	34	18	21	128
18 - Caquetá	4	6	6	1	19	36		18 - Caquetá	3	4	6	1	19	33
19 - Cauca	24	12	8	3	9	56		19 - Cauca	23	14	11	5	8	61
20 - Cesar	3	5	7	5	5	25		20 - Cesar	5	5	9	6	7	32
23 - Córdoba	2	3	13	14	7	39		23 - Córdoba	3	4	15	13	5	40
25 - Cundinamarca	83	105	121	79	67	455		25 - Cundinamarca	79	102	169	82	69	501
27 - Chocó		1	2	1	1	5		27 - Chocó	1	1	2	1	1	6
41 - Huila	10	3	16	3	5	37		41 - Huila	12	2	14	3	4	35
44 - La Guajira		2	4	2	3	11		44 - La Guajira	1	1	4	1	2	9
47 - Magdalena		2	3	3	4	12		47 - Magdalena		1	5	2	1	9
50 - Meta	5	22	13	10	23	73		50 - Meta	5	21	19	13	22	80
52 - Nariño	24	28	72	45	27	196		52 - Nariño	22	27	72	47	28	196
54 - Norte de Santander	2	2	6	7	7	24		54 - Norte de Santander	2	2	13	11	7	35
63 - Quindio	4	4	10	6	9	33		63 - Quindio	8	5	13	5	8	39
66 - Risaralda	4	15	44	13	5	81		66 - Risaralda	6	17	44	13	7	87
68 - Santander	11	32	67	38	49	197		68 - Santander	11	29	67	36	48	191
70 - Sucre	3	14	9	4	6	36		70 - Sucre	4	16	10	4	7	41
73 - Tolima	4	8	10	10	13	45		73 - Tolima	4	10	14	11	20	59
76 - Valle del Cauca	188	62	50	35	75	410		76 - Valle del Cauca	185	61	54	38	73	411
81 - Arauca	1		1		3	5		81 - Arauca	2	1	2	1	3	9
85 - Casanare	4	5	2	2	4	17		85 - Casanare	3	5	4	3	2	17
86 - Putumayo	10		2	1	3	16		86 - Putumayo	11		2	1	3	17
91 - Amazonas	1					1		88 - Archipiélago de San Andrés, Providencia y Santa Catalina			1			1
95 - Guaviare	1					1		91 - Amazonas	1					1
Total	839	962	1766	1042	909	5518		95 - Guaviare	1					1
								Total	839	962	1766	1042	909	5518

## Sheet: Sheet1
New cases																		New cases + repeated cases
		2017			2018			2019			2020			2021						2017			2018			2019			2020			2021
AGE	Female	Male	Total	Female	Male	Total	Female	Male	Total	Female	Male	Total	Female	Male	Total	Grand total		AGE	Female	Male	Total	Female	Male	Total	Female	Male	Total	Female	Male	Total	Female	Male	Total	Grand total
0 to less than 1 year			0			0			0			0	4	3	7	7		0 to less than 1 year			0			0			0			0	11	8	19	19
01 year			0			0			0	10	11	21	20	33	53	76		01 year			0			0			0	18	20	38	38	49	87	125
02 years			0			0	11	14	25	26	38	64	21	21	42	124		02 years			0			0	15	24	39	35	56	91	31	46	77	187
03 years			0	7	7	14	35	56	91	16	28	44	17	33	50	178		03 years			0	16	17	33	58	84	142	31	50	81	34	58	92	302
04 years	13	9	22	21	26	47	27	56	83	25	52	77	22	29	51	257		04 years	16	14	30	34	48	82	56	85	141	39	81	120	37	54	91	408
05 years	30	41	71	27	30	57	46	88	134	40	48	88	32	39	71	382		05 years	44	59	103	56	62	118	87	157	244	70	95	165	59	72	131	648
06 years	24	36	60	36	43	79	76	113	189	38	61	99	24	45	69	457		06 years	34	53	87	67	85	152	136	211	347	80	112	192	51	75	126	779
07 years	33	56	89	39	71	110	80	95	175	38	59	97	26	46	72	495		07 years	49	71	120	83	149	232	126	174	300	61	100	161	50	95	145	822
08 years	35	61	96	33	73	106	73	98	171	26	44	70	29	31	60	472		08 years	61	84	145	86	143	229	127	162	289	54	88	142	44	67	111	833
09 years	35	45	80	40	66	106	54	96	150	39	48	87	18	29	47	440		09 years	54	67	121	80	147	227	80	164	244	63	90	153	45	60	105	764
10 years	34	43	77	31	50	81	41	85	126	27	37	64	22	32	54	375		10 years	47	64	111	71	98	169	79	150	229	49	78	127	44	65	109	672
11 years	32	29	61	33	30	63	57	65	122	27	33	60	21	33	54	334		11 years	48	47	95	68	79	147	92	107	199	46	67	113	43	69	112	583
12 years	21	31	52	35	47	82	46	64	110	19	33	52	14	26	40	304		12 years	34	50	84	61	89	150	75	99	174	37	63	100	28	49	77	509
13 years	22	29	51	18	29	47	23	65	88	12	37	49	23	23	46	255		13 years	34	40	74	52	60	112	49	94	143	34	67	101	39	51	90	450
14 years	24	29	53	18	37	55	33	58	91	19	44	63	14	23	37	273		14 years	36	39	75	34	73	107	39	109	148	29	74	103	23	50	73	428
15 years	16	34	50	13	19	32	30	54	84	10	18	28	12	14	26	206		15 years	24	47	71	26	51	77	45	85	130	22	46	68	25	26	51	336
16 years	12	27	39	16	32	48	21	48	69	16	28	44	14	15	29	206		16 years	23	44	67	29	57	86	45	76	121	23	43	66	26	38	64	339
17 years	13	29	42	14	24	38	20	45	65	12	26	38	17	12	29	191		17 years	22	33	55	28	45	73	35	71	106	22	46	68	26	34	60	299
